# Supplementary material for: Impact of agile intuition on innovation behavior: Chinese evidence and a new proposal
Source: PLoS One. 2022 Apr 28;17(4):e0262426. doi: 10.1371/journal.pone.0262426 (PMC9049368; doi:10.1371/journal.pone.0262426)
Supplement: S1 Data — (ZIP) [file pone.0262426.s001.zip]

Archive with 3 entries (2 files):
- Data/
- Data/Questionnaire data on market sensitivity and organizational innovation.xlsx
- Data/Questionnaire.docx
