# Supplementary material for: Impact of agile intuition on innovation behavior: Chinese evidence and a new proposal
Source: PLoS One. 2022 Apr 28;17(4):e0262426. doi: 10.1371/journal.pone.0262426 (PMC9049368; doi:10.1371/journal.pone.0262426)
Supplement: S1 Data — (ZIP) [file pone.0262426.s001.zip › Data/Questionnaire data on market sensitivity and organizational innovation.xlsx]

## Sheet: Sheet1
sequence number	What is your Gender	Your age is	Your education level	Your current position	Your company currently operates in:	The current location of your company	The establishment time of your enterprise is	The number of employees in your company is	The nature of your business is	Whether the enterprise you are in is a high-tech enterprise	Has your organization received strategic guidance from a third party consulting firm	When I learn something new, I will pass it on to other colleagues	If I get some information, I share it with my colleagues	My skills will also be taught to other colleagues without reservation	When I ask my colleagues questions, they tell me what they know	When I don't understand something at work, I need to ask my colleagues, they will teach me	Our company culture is shared by our colleagues	The company encourages the sharing of new information and has established a reward system	Colleagues like the company culture and system	Our colleagues acted strictly according to the rules and regulations	The company has clear rules about what everyone should do	How to spread the company's professional knowledge, the company is a set of systems	The company's products require joint efforts	There is a high degree of coordination between the various departments of the company	The company provides training or job rotation to improve people's ability to cooperate	We get support from other departments when we need it	The company has recently improved the quality of its products or services through technical or management innovation	Companies use innovation to bring new products or services to market faster	Companies improve the profitability of their products or services through innovation	Companies can reduce the cost of research and development of products or services through innovation	The company has introduced new process equipment or management system to speed up the updating of products or services	Through innovation, enterprises invent new technologies or new management systems to optimize operating processes	We respond quickly to changes in market demand	We react faster to changes in market demand than our main competitors	We will find that some of the company's strategies are not working	We can sum up the reasons for strategic failure	We can learn from bad strategies and make fewer mistakes	When we know which strategies are working and which are not, we regularly adjust our strategies and take action	Our company attaches great importance to my opinions and will make strategic adjustments according to them	When we find it doesn't work, we adjust our strategic objectives and find alternative strategies	total points
1	1	3	5	1	1	3	4	4	2	1	1	2	2	3	3	2	3	4	3	2	3	3	1	2	2	2	3	2	2	3	3	2	1	2	2	2	1	2	3	2	165
2	1	1	5	2	3	1	3	2	2	2	1	3	3	3	4	3	4	4	4	4	4	4	3	3	3	3	4	4	4	4	4	4	3	3	4	4	3	3	2	2	132
3	1	1	5	3	3	2	3	2	2	2	2	1	1	1	1	1	1	1	1	1	1	1	1	1	1	1	1	1	1	1	1	1	1	1	1	1	1	1	1	1	203
4	2	1	5	3	3	2	4	2	2	2	1	1	1	1	1	3	7	3	7	7	7	7	7	3	5	2	2	2	2	2	2	2	2	2	2	3	2	2	2	4	139
5	1	2	5	3	9	2	2	1	2	2	1	1	1	1	1	1	1	1	1	1	1	1	1	1	1	1	1	1	1	1	1	1	1	1	1	1	1	1	1	1	203
6	2	1	5	2	3	1	4	2	2	2	2	1	1	1	1	1	1	5	1	4	5	4	1	3	6	4	5	5	5	7	7	7	2	5	2	5	5	6	6	6	120
7	2	2	5	2	3	2	3	2	2	2	1	1	1	1	1	1	3	3	3	3	3	2	2	2	4	2	2	2	2	2	2	2	2	3	2	2	2	2	2	2	171
8	2	3	4	1	9	3	4	2	6	2	1	1	1	1	1	1	1	1	1	1	1	1	1	1	1	1	1	1	1	1	1	1	1	1	1	1	1	1	1	1	203
9	1	4	4	1	9	1	4	4	2	1	1	1	1	1	1	3	1	1	2	1	1	1	1	1	2	2	1	1	1	1	1	1	1	1	1	1	1	1	1	1	198
10	1	4	3	3	9	2	4	2	2	1	1	1	1	1	1	1	1	1	2	2	2	1	1	1	1	1	1	1	1	1	1	1	1	1	1	1	1	1	1	1	200
11	1	4	3	2	9	2	4	4	1	2	1	1	1	1	1	1	3	1	1	1	1	1	1	1	1	1	1	1	1	1	1	1	1	1	3	4	1	1	2	1	195
12	2	3	4	4	3	3	4	4	1	2	2	1	1	1	1	1	1	1	1	1	1	1	1	1	1	1	1	1	1	1	1	1	1	1	4	1	1	1	4	1	197
13	1	4	4	2	9	2	4	4	2	1	2	1	1	1	1	1	1	1	1	1	1	1	1	1	1	1	1	1	1	1	1	1	1	1	1	1	1	1	1	1	203
14	1	4	4	4	4	3	3	1	4	2	2	1	1	1	1	1	1	1	1	1	1	1	1	1	1	1	1	1	1	1	1	1	1	1	1	1	1	1	1	1	203
15	2	2	3	1	2	3	4	1	6	2	2	1	1	1	1	1	1	1	1	1	1	1	1	1	1	1	1	1	1	1	1	1	1	1	1	1	1	1	1	1	203
16	1	4	4	1	6	2	4	4	2	2	1	2	2	2	2	2	2	2	2	2	2	2	2	3	2	2	3	2	2	2	1	1	3	2	2	2	3	3	2	2	171
17	2	2	4	1	3	3	4	1	2	2	2	1	1	1	4	3	5	5	5	4	4	4	4	4	4	4	5	3	2	4	3	5	3	3	4	4	4	4	3	3	129
18	2	2	2	2	9	3	4	3	6	1	2	1	1	1	2	2	2	1	3	3	2	1	1	3	1	1	2	2	2	2	2	2	1	2	2	3	2	2	3	2	178
19	1	4	4	1	6	3	4	4	1	2	1	3	5	3	3	3	3	3	5	3	3	3	3	3	3	3	5	3	2	3	3	4	5	3	3	3	2	2	2	2	141
20	1	3	4	4	9	3	4	1	6	2	2	1	1	1	1	1	1	1	1	1	1	1	2	1	1	1	1	1	1	1	1	1	1	1	2	2	1	1	1	1	200
21	1	4	4	3	6	2	4	1	3	1	2	1	1	1	1	2	1	1	2	2	1	2	1	2	3	2	2	2	2	2	2	2	1	2	2	3	3	1	1	1	183
22	1	3	4	1	9	2	4	1	1	2	1	1	1	1	1	1	1	1	2	1	1	1	1	3	2	1	2	3	4	3	4	3	5	6	1	4	2	3	4	4	165
23	1	3	4	1	6	2	4	4	2	1	2	1	1	1	1	1	1	1	1	1	1	1	1	1	1	1	1	1	1	1	1	1	1	1	1	1	1	1	1	1	203
24	2	1	4	2	9	3	4	2	6	2	1	1	1	1	1	1	1	1	1	1	1	1	1	1	1	1	1	1	1	1	1	1	1	1	1	1	1	1	1	1	203
25	1	4	3	3	4	2	3	1	4	2	2	7	7	7	2	4	4	1	1	1	2	1	1	1	1	1	2	2	2	2	4	2	3	3	2	3	3	4	1	4	154
26	2	3	3	3	7	1	4	1	6	2	1	1	1	1	1	1	1	1	1	1	1	1	1	1	1	1	1	1	1	1	1	1	1	1	1	1	1	1	1	1	203
27	2	4	3	2	7	3	3	1	4	2	2	1	1	1	1	1	2	1	1	1	1	1	1	1	1	1	1	1	1	1	1	1	1	1	1	1	1	1	1	1	202
28	2	4	3	4	9	3	1	1	4	1	1	1	1	1	1	1	1	2	2	3	2	3	3	3	3	2	2	3	3	7	7	2	2	2	2	3	3	3	3	3	158
29	2	3	4	3	6	2	4	4	2	2	1	1	1	1	1	1	1	1	1	1	1	1	1	1	1	1	1	1	1	1	1	1	1	1	1	1	1	1	1	2	202
30	2	4	2	2	9	1	4	3	1	1	1	1	1	1	1	1	1	1	1	1	1	1	1	1	1	1	1	1	1	1	1	1	1	1	1	1	1	1	1	1	203
31	2	3	4	4	9	3	4	1	6	2	2	3	3	3	3	3	3	3	3	3	3	3	3	3	2	3	3	3	3	3	3	3	3	3	3	3	3	3	3	3	146
32	2	3	4	1	9	2	4	2	6	2	1	1	1	1	1	1	1	1	1	1	1	1	1	1	1	1	1	1	1	1	1	1	1	1	1	1	1	1	1	1	203
33	1	4	4	1	9	2	4	1	6	2	2	1	1	1	2	2	1	1	1	1	1	1	1	1	1	2	1	1	1	1	1	1	1	1	2	1	1	1	1	1	199
34	2	3	4	4	9	2	3	1	4	2	2	1	1	1	1	1	2	1	2	1	1	1	1	1	1	1	3	3	1	1	1	1	1	1	1	1	1	1	1	1	197
35	2	4	4	3	6	2	4	4	4	2	1	1	1	1	1	1	1	1	1	1	1	1	1	1	1	1	1	1	1	1	1	1	1	1	1	1	1	1	1	1	203
36	1	1	5	2	3	3	4	4	2	2	2	1	3	2	2	2	3	3	3	3	3	3	2	2	3	2	2	2	2	2	2	2	2	2	2	2	2	2	2	2	167
37	2	1	4	2	3	3	4	4	2	2	1	3	2	2	2	2	3	5	3	3	2	2	2	3	2	2	3	4	3	4	3	3	2	2	4	3	3	3	4	4	149
38	2	1	5	2	3	1	4	2	2	2	1	3	3	3	3	3	3	2	3	4	2	2	2	3	3	2	2	2	2	2	3	3	1	1	5	2	3	3	4	3	155
39	2	4	3	2	9	1	4	4	1	2	2	1	1	1	1	1	1	1	1	1	1	1	1	1	1	1	1	1	1	1	7	1	7	7	7	6	1	7	7	1	162
40	2	2	4	2	3	1	4	1	2	2	1	2	2	2	2	1	3	2	3	3	3	2	1	3	2	2	1	2	2	2	2	2	2	1	2	2	2	2	2	2	173
41	2	3	4	1	6	1	4	2	1	2	2	2	2	2	3	1	1	1	1	2	1	1	1	1	3	1	1	1	1	1	1	1	1	1	1	1	1	1	1	1	195
42	2	3	4	1	9	3	3	1	6	1	1	1	1	1	1	1	1	1	1	1	1	1	1	1	1	1	1	1	1	1	1	1	1	1	1	1	1	1	1	1	203
43	1	2	4	2	3	2	4	4	2	2	1	1	1	1	1	1	1	1	1	1	1	1	1	1	1	1	1	1	1	1	1	1	1	1	1	1	1	1	1	1	203
44	1	4	3	1	2	2	4	4	1	2	2	1	1	1	1	1	1	1	1	1	1	1	1	1	1	1	1	1	1	1	1	1	1	1	1	1	1	1	1	1	203
45	1	3	4	1	6	3	4	2	1	1	1	3	3	1	3	3	3	3	3	2	2	3	1	3	3	3	2	2	2	3	3	3	3	3	3	3	3	3	3	3	154
46	2	1	4	2	3	1	4	4	6	2	1	4	4	4	4	4	4	4	4	4	4	4	4	4	4	4	4	4	4	4	4	4	4	4	4	4	4	4	4	4	116
47	2	4	4	4	6	2	4	4	1	2	2	3	1	1	1	1	7	3	7	1	1	5	4	5	5	4	6	6	6	6	6	4	4	2	1	1	1	1	1	1	137
48	1	3	4	4	9	3	4	1	6	2	1	1	1	4	3	3	1	1	1	1	1	1	1	1	1	1	1	1	1	1	1	1	1	1	1	1	1	1	1	1	196
49	2	4	3	3	6	3	4	3	1	2	1	1	1	1	2	2	1	1	2	1	1	2	1	2	2	1	2	2	2	3	2	2	1	2	2	1	1	2	2	1	186
50	2	1	4	3	1	1	4	4	2	2	2	2	2	2	2	2	1	1	1	1	2	2	1	2	2	2	2	2	2	2	2	2	2	2	2	2	2	2	2	2	179
51	1	2	4	3	3	3	4	1	2	2	2	1	1	1	1	1	1	1	1	1	1	1	1	1	1	1	1	1	1	1	1	1	1	1	1	1	1	1	1	1	203
52	1	1	4	2	3	3	4	4	1	2	1	1	1	3	3	3	4	4	4	4	5	5	3	4	4	4	4	4	4	4	4	4	4	4	4	4	4	4	4	4	124
53	2	3	4	4	4	1	4	2	6	2	2	3	1	1	3	2	3	2	3	2	2	2	3	2	2	2	3	2	3	2	2	2	2	2	2	2	2	2	2	2	169
54	1	1	5	2	3	1	4	4	2	2	1	2	2	2	2	2	2	2	2	2	2	2	2	2	2	2	2	2	2	2	2	2	2	2	2	2	2	2	2	3	173
55	1	3	5	1	3	1	4	4	2	1	1	3	3	3	5	5	5	5	5	3	3	5	5	5	4	5	5	5	5	6	5	5	5	5	4	4	4	4	4	3	104
56	2	3	3	4	9	2	3	1	6	1	2	1	1	1	1	1	1	1	1	1	1	1	1	1	1	1	1	1	1	1	1	1	1	1	1	1	1	1	1	1	203
57	1	4	3	1	6	2	4	2	2	1	1	1	1	1	1	1	1	1	1	1	1	1	1	1	1	1	1	1	1	1	1	1	1	1	1	1	1	1	1	1	203
58	1	3	5	1	3	1	4	2	3	2	2	2	2	2	2	2	4	4	6	2	4	5	4	5	4	3	3	4	4	4	4	4	3	4	3	5	4	4	5	3	127
59	1	4	3	1	9	3	2	1	4	2	2	1	1	1	1	1	1	1	1	1	1	1	1	1	1	1	1	1	1	1	1	1	1	1	1	1	1	1	1	1	203
60	1	2	5	2	3	1	3	1	2	2	1	5	5	7	6	6	4	6	5	3	4	4	3	3	4	4	4	4	4	3	4	3	3	3	4	4	4	3	5	4	111
61	1	2	5	1	3	1	4	4	2	2	1	1	1	1	1	1	2	3	3	3	3	3	3	4	4	3	3	3	3	3	3	3	2	3	3	3	3	3	3	3	155
62	2	2	5	2	9	1	4	2	1	2	1	1	1	1	1	1	1	4	4	2	2	3	3	4	3	4	3	3	3	3	2	2	5	4	3	3	3	3	3	3	154
63	1	2	5	1	1	2	4	4	2	2	2	1	1	2	2	2	1	2	2	2	2	2	2	2	2	2	2	1	2	2	1	2	1	2	2	2	2	2	2	2	180
64	2	2	5	1	1	2	3	4	5	1	1	1	1	1	2	1	2	2	3	4	4	4	1	5	4	4	4	4	4	4	3	4	4	4	3	4	3	5	4	4	139
65	2	4	4	2	6	3	4	2	2	2	1	1	1	1	1	1	3	3	4	3	1	1	1	3	3	4	4	4	4	4	4	4	4	4	4	4	4	4	3	1	149
66	1	2	5	3	4	2	2	2	4	2	2	2	1	1	1	1	4	4	4	2	5	4	4	4	4	2	4	4	4	4	1	1	1	1	1	2	1	1	1	1	162
67	1	1	4	3	3	2	4	1	2	2	2	1	1	1	1	1	1	1	1	1	1	1	1	1	1	1	1	1	1	1	1	1	1	1	1	2	1	1	7	3	194
68	1	3	4	2	4	1	4	1	6	2	2	1	1	1	2	2	4	3	4	2	2	2	2	3	5	2	3	6	3	3	3	3	2	4	3	2	2	2	4	4	152
69	1	2	4	1	3	1	4	1	1	1	1	1	1	1	1	2	4	2	4	2	3	1	1	3	2	1	2	1	1	2	1	2	1	1	2	1	2	2	2	2	181
70	2	3	4	1	9	3	4	1	6	2	1	1	1	1	1	1	3	1	1	1	1	1	1	1	1	1	1	1	1	1	1	2	2	2	2	4	4	4	4	3	183
71	1	3	4	1	9	3	3	1	4	2	2	4	1	4	6	5	5	4	6	5	1	6	6	5	7	5	4	7	7	7	4	5	5	4	3	2	3	4	3	4	100
72	1	3	3	2	6	2	4	4	1	1	2	1	1	1	2	1	3	4	3	3	2	2	1	4	3	3	2	4	3	2	2	3	2	2	3	2	3	3	2	3	162
73	1	1	4	2	3	3	2	4	2	2	1	1	1	1	1	1	1	1	1	1	1	1	1	1	1	1	1	1	1	1	1	1	1	1	1	1	1	1	1	1	203
74	1	2	4	1	3	2	4	1	2	2	1	1	1	1	1	1	1	1	1	2	2	1	1	2	1	1	1	1	1	1	1	1	1	2	2	2	2	2	2	2	193
75	2	2	4	2	3	2	4	1	1	2	2	1	1	1	1	1	1	1	1	1	1	1	1	1	1	1	1	1	1	1	1	1	1	1	1	1	1	1	1	1	203
76	2	1	4	2	3	2	4	4	2	2	2	4	4	1	4	2	1	1	1	1	1	1	1	1	1	1	3	1	1	1	1	1	1	1	1	1	1	1	1	1	191
77	2	1	4	2	3	2	4	4	2	2	1	2	2	2	2	2	2	2	2	2	1	1	1	2	2	2	2	1	1	2	2	2	2	2	2	2	2	2	2	2	179
78	1	1	4	2	3	3	4	4	2	2	2	2	2	2	2	2	2	2	2	2	2	2	2	2	2	2	2	2	2	2	2	2	2	2	4	3	2	2	2	2	171
79	2	1	4	3	3	3	4	4	2	2	2	3	2	2	2	2	1	1	1	1	1	1	1	1	1	1	1	1	1	1	1	1	1	1	6	1	1	1	1	1	192
80	2	1	4	3	3	3	4	4	2	2	2	1	1	1	1	1	1	1	1	1	1	1	1	1	1	1	1	1	1	1	1	1	1	1	3	1	1	1	3	1	199
81	1	3	4	3	3	3	4	4	2	2	1	1	1	1	1	1	1	1	1	1	1	1	1	1	1	1	2	1	1	1	1	1	1	1	1	1	1	1	1	1	202
82	1	4	4	2	3	3	4	4	2	2	1	1	2	2	2	2	3	4	3	2	2	2	2	3	3	3	3	4	3	3	3	3	2	3	3	3	2	2	3	2	157
83	1	2	4	1	3	3	4	4	2	2	2	1	1	1	1	1	1	1	1	1	1	1	1	1	1	1	1	1	1	1	1	1	1	1	1	1	1	1	1	1	203
84	2	1	4	2	3	2	4	4	1	2	1	1	1	1	1	1	1	1	1	1	1	1	1	1	1	1	1	1	1	1	1	1	1	1	1	1	1	1	1	1	203
85	1	1	4	2	3	2	4	4	2	2	1	1	1	1	2	2	3	4	4	2	3	4	2	3	2	3	3	2	2	4	2	4	2	4	2	3	2	3	3	2	157
86	1	4	4	2	3	2	4	4	2	2	1	2	2	2	2	2	2	2	2	2	2	2	2	2	2	2	2	2	2	2	2	2	2	2	3	2	2	2	3	2	172
87	1	1	4	2	3	1	4	4	2	2	2	1	1	1	1	1	1	1	1	1	1	1	1	1	1	1	1	1	1	1	1	1	1	1	1	1	1	1	1	1	203
88	1	1	4	3	3	1	3	1	2	1	1	1	1	1	1	1	1	3	2	2	2	2	2	2	2	2	2	3	3	3	3	2	2	2	2	2	2	2	2	2	175
89	1	4	4	3	3	3	4	1	2	2	2	1	1	1	2	1	2	2	2	1	2	2	2	2	2	2	2	2	2	2	2	2	2	2	2	2	2	2	2	2	179
90	2	1	5	2	3	1	3	2	2	2	1	1	1	1	1	1	1	1	1	1	1	1	1	1	1	1	1	1	1	1	1	1	1	1	1	1	1	1	1	1	203
91	2	1	5	2	3	1	3	2	2	2	1	1	1	1	1	1	1	1	1	1	1	1	1	1	1	1	1	1	1	1	1	1	1	1	1	1	1	1	1	1	203
92	2	1	5	3	3	1	3	2	2	2	1	1	1	1	1	1	1	1	1	1	1	1	1	1	1	1	1	1	1	1	1	1	1	1	1	1	1	1	1	1	203
93	1	3	3	3	1	3	4	2	1	2	1	6	5	5	3	5	4	5	4	3	4	4	5	5	5	6	4	3	4	3	4	4	3	3	3	5	3	3	4	3	114
94	2	2	4	2	3	2	4	4	2	2	2	1	1	1	1	1	1	1	1	1	1	1	1	1	1	1	2	2	2	2	2	2	2	2	2	2	1	1	1	1	193
95	2	4	3	2	3	2	4	1	2	2	2	1	1	1	1	1	1	1	1	1	1	1	1	1	1	1	2	1	1	1	1	1	2	3	3	3	1	1	4	1	192
96	2	1	4	2	3	2	4	4	2	2	2	1	1	1	1	1	1	1	1	1	1	1	1	1	1	1	1	1	1	1	1	1	1	1	1	1	1	1	1	1	203
97	2	3	4	4	3	3	2	1	6	2	2	1	1	1	1	1	1	3	4	4	3	2	3	2	2	2	2	2	1	2	3	4	5	4	4	4	4	3	3	3	157
98	1	3	4	4	9	3	4	2	1	2	2	1	1	1	1	1	1	1	1	1	1	1	1	4	1	4	3	3	3	3	3	3	1	4	4	3	2	2	3	3	171
99	1	3	4	4	9	3	4	1	6	2	2	1	1	1	1	1	1	1	1	1	1	1	1	1	1	1	1	1	1	1	1	1	1	1	1	1	1	1	1	1	203
100	2	3	5	4	9	2	4	1	6	2	2	4	3	3	3	3	3	5	3	3	3	2	3	4	2	3	3	3	3	3	3	3	3	3	3	2	3	3	5	5	140
101	2	1	4	4	9	2	4	1	6	1	1	1	1	1	1	1	1	1	1	1	1	1	1	1	1	1	1	1	1	1	1	1	1	1	1	1	1	1	1	1	203
102	2	1	2	2	9	2	3	1	6	2	2	1	1	1	1	1	1	1	1	1	1	1	1	1	1	1	1	1	1	1	1	1	1	1	1	1	1	1	1	1	203
103	2	1	4	2	9	1	3	1	1	1	1	3	2	3	3	1	2	2	2	1	1	1	3	2	2	2	2	1	1	2	3	2	2	2	2	2	1	1	1	1	179
104	2	1	3	2	9	2	3	1	6	2	1	1	1	1	1	1	1	1	1	1	1	1	1	1	1	1	1	2	2	1	1	1	1	1	1	1	1	1	2	1	200
105	2	3	3	4	9	1	3	1	6	2	2	1	1	1	1	1	1	1	1	1	1	1	1	1	1	1	1	1	1	1	1	1	1	1	1	1	1	1	1	1	203
106	2	3	4	3	9	2	4	2	3	2	1	1	1	1	1	1	1	1	1	1	1	2	1	1	2	1	2	2	2	2	2	2	2	1	3	2	2	1	2	1	189
107	1	1	2	2	9	2	3	3	6	2	1	5	3	3	3	3	4	4	4	4	4	4	5	3	4	3	3	3	4	3	4	5	5	5	5	4	5	5	5	5	115
108	2	1	3	1	9	2	3	1	3	2	1	1	1	1	1	1	1	1	1	1	1	1	1	1	1	1	1	1	1	1	1	1	1	1	1	1	1	1	1	1	203
109	2	1	4	3	9	1	3	1	6	2	1	2	2	2	2	2	2	1	1	1	1	1	1	1	1	1	1	1	1	1	1	1	1	1	2	1	2	1	2	1	194
110	1	1	4	2	9	3	4	4	1	2	1	1	1	1	1	1	1	1	1	1	1	1	1	1	1	1	1	1	1	1	1	1	1	1	2	2	2	3	3	3	194
111	2	4	4	1	9	1	4	3	6	2	2	1	1	1	1	1	1	1	1	1	1	1	1	1	1	1	1	1	1	1	1	1	1	1	1	1	1	1	1	1	203
112	2	3	4	3	9	3	1	1	4	2	2	1	1	1	1	1	1	1	1	1	1	2	1	1	1	1	1	1	1	1	1	1	1	1	1	1	1	1	1	1	202
113	1	1	4	3	2	3	4	4	2	1	1	1	1	1	1	1	1	1	1	1	1	1	1	1	1	1	1	1	1	1	1	1	1	1	1	1	1	1	1	1	203
114	1	2	3	1	2	3	4	1	3	2	2	1	1	1	1	1	1	1	1	1	1	1	1	1	1	1	1	1	1	1	1	1	1	1	1	1	1	1	1	1	203
115	1	3	4	2	9	2	4	1	6	2	2	1	1	1	1	4	2	2	2	2	2	2	2	2	2	2	2	2	2	2	2	2	2	2	2	2	2	2	2	2	176
116	2	2	4	2	9	2	4	2	6	2	2	1	1	1	1	1	1	1	1	1	1	1	1	1	1	1	1	1	1	1	1	1	1	1	1	1	1	1	3	2	200
117	1	2	4	3	9	3	4	2	1	2	1	1	1	1	1	1	3	1	2	2	2	1	2	2	2	2	2	2	2	2	2	2	2	2	2	2	2	2	2	2	180
118	2	3	3	2	9	1	4	4	6	2	1	1	1	1	1	1	1	1	1	1	1	1	1	1	1	1	1	1	1	1	1	1	1	1	1	1	1	1	1	1	203
119	1	5	4	3	9	3	4	1	1	2	2	1	1	1	2	1	1	1	1	1	1	1	1	2	2	2	2	2	2	2	2	2	2	2	2	2	2	2	2	2	185
120	2	3	4	1	4	2	4	1	3	2	1	1	1	1	1	1	1	1	2	1	1	1	1	2	1	1	1	3	1	1	1	1	1	2	2	1	1	1	1	1	197
121	1	3	4	2	2	3	4	1	4	2	1	1	1	3	2	2	2	1	2	3	1	1	1	2	3	2	1	1	1	2	1	1	2	3	1	3	4	2	3	2	178
122	2	3	5	3	6	3	4	1	4	2	1	1	1	1	1	1	1	1	1	1	1	1	1	1	1	1	1	1	1	1	1	1	1	1	1	1	1	1	1	1	203
123	1	3	5	1	9	3	4	1	4	1	1	1	1	1	1	2	1	1	1	1	2	2	2	2	2	2	2	2	2	2	2	2	2	2	2	2	2	2	2	2	182
124	1	3	4	2	2	1	4	4	4	2	1	4	4	4	4	7	1	4	4	3	4	4	1	4	5	5	4	4	4	4	4	5	3	4	1	1	1	1	2	1	135
125	1	3	3	3	7	3	2	1	4	2	2	1	1	1	1	1	1	1	1	1	1	1	1	1	1	1	1	1	1	1	1	1	1	1	1	1	1	1	1	1	203
126	2	1	4	1	9	3	3	4	5	2	1	2	2	3	3	3	3	4	3	3	3	1	1	2	4	3	2	2	2	2	2	2	1	1	3	2	3	2	2	2	164
127	2	3	3	1	2	3	3	1	4	2	1	2	2	3	2	2	3	2	3	2	2	2	1	2	3	2	2	3	1	1	3	1	1	2	3	3	2	3	2	2	170
128	2	4	4	2	9	3	4	2	6	2	2	1	1	1	1	1	1	1	1	1	1	1	1	1	2	1	1	2	5	4	5	5	5	2	4	1	1	2	4	3	172
129	2	1	4	2	9	3	3	3	3	1	1	3	3	4	3	3	3	3	3	2	3	3	3	3	2	3	2	3	2	4	2	4	3	2	3	2	3	3	3	3	149
130	2	3	2	2	9	3	4	4	1	2	1	1	1	1	1	1	1	1	1	1	1	1	1	1	1	1	1	1	1	1	1	1	1	1	1	1	1	1	1	1	203
131	2	1	3	3	9	3	2	1	6	2	2	4	4	4	4	4	1	1	1	1	4	1	1	2	4	2	3	3	4	4	3	4	4	4	4	3	4	3	4	4	143
132	2	4	3	4	3	3	3	4	3	2	2	3	3	3	3	3	3	3	3	3	3	3	3	3	3	3	3	3	3	3	3	3	3	3	3	3	3	3	3	3	145
133	2	3	4	2	9	3	4	1	6	2	2	2	2	2	3	3	3	3	3	3	2	3	3	3	2	2	2	2	2	2	2	3	3	3	2	2	3	2	3	2	160
134	1	1	4	3	1	2	4	4	1	1	1	2	6	6	6	4	4	6	2	6	3	6	3	6	4	6	4	6	2	6	6	5	4	2	6	2	6	3	6	6	98
135	2	2	4	2	1	2	4	2	2	1	1	1	1	1	1	1	1	1	3	1	1	1	1	1	2	1	1	1	1	2	1	1	1	1	4	1	1	1	1	2	195
136	2	3	4	2	4	2	2	1	3	2	1	1	1	1	1	1	1	1	1	1	1	1	1	1	1	1	1	1	1	1	1	1	1	1	1	1	1	1	1	1	203
137	2	4	3	3	9	3	4	1	4	2	2	1	1	1	5	3	4	1	4	4	4	3	1	1	1	1	1	1	1	1	1	1	1	1	1	1	1	1	3	1	181
138	1	3	4	1	9	3	4	1	1	2	2	1	1	1	1	1	1	1	1	1	1	1	1	1	1	1	1	1	1	1	1	1	1	1	1	1	1	1	1	1	203
139	2	3	4	1	9	1	4	1	6	2	2	2	4	4	4	4	3	4	3	3	3	4	4	4	4	4	4	4	4	4	4	4	3	3	3	4	3	4	4	4	126
140	1	3	4	3	1	2	3	1	3	1	1	2	2	3	4	3	3	3	3	3	2	3	3	3	2	3	2	2	2	2	1	2	2	3	3	3	3	2	3	3	157
141	2	3	4	2	9	3	4	1	4	2	2	1	1	1	2	2	4	4	5	4	5	5	1	4	4	4	5	5	5	5	5	5	5	5	4	3	4	4	5	5	120
142	2	2	4	2	3	3	4	4	2	2	1	1	1	1	1	1	1	2	3	1	1	1	3	3	3	1	3	3	3	3	3	3	1	3	3	3	3	4	4	4	165
143	2	1	3	3	9	2	3	1	6	2	2	1	1	1	7	1	1	1	1	1	1	4	1	3	3	3	4	4	4	4	4	4	4	4	7	4	4	3	4	4	144
144	2	3	4	2	9	3	4	2	6	2	2	1	1	1	7	6	1	4	4	4	2	2	1	1	4	1	4	4	4	4	4	4	4	4	4	4	1	4	4	4	139
145	2	4	3	1	6	2	4	1	2	2	2	1	1	1	1	1	1	1	1	1	1	1	1	1	1	1	1	1	1	1	1	1	1	1	1	1	1	1	1	1	203
146	1	2	3	3	3	2	2	4	2	2	2	1	1	7	1	1	1	1	1	1	1	1	1	1	1	1	1	1	1	1	1	1	1	1	1	1	1	1	1	1	197
147	2	2	4	2	9	3	4	2	6	2	2	1	1	1	4	2	3	1	3	1	1	1	1	1	1	1	1	1	1	1	1	1	1	1	1	1	1	1	1	3	193
148	1	2	4	2	8	3	4	1	1	1	1	3	5	6	6	1	5	3	5	5	5	5	4	5	5	5	4	4	4	4	4	4	4	4	4	4	4	4	4	4	108
149	2	3	2	2	9	2	4	1	6	2	2	1	1	1	1	2	1	2	1	1	1	1	1	1	3	3	2	2	2	2	2	2	2	2	2	2	2	2	3	3	181
150	2	3	4	3	9	3	4	1	6	2	2	1	2	2	2	2	3	2	3	2	2	2	2	2	2	2	2	2	2	2	2	2	2	3	3	2	2	2	2	2	171
151	1	4	3	2	4	2	4	4	1	2	2	2	2	2	2	2	4	3	3	3	2	2	2	2	2	3	2	2	2	2	3	3	3	4	2	4	3	4	4	3	155
152	2	4	4	4	9	3	4	1	4	2	2	2	2	2	3	2	2	3	3	3	4	4	3	3	6	5	5	5	5	5	5	5	4	5	5	4	4	4	6	5	118
153	2	2	4	2	9	3	4	2	6	2	1	1	1	1	1	1	1	1	1	1	1	1	1	1	1	1	1	1	1	1	1	1	1	1	1	1	1	1	1	1	203
154	2	3	4	2	9	2	4	4	6	2	1	1	1	1	1	1	1	1	1	1	1	1	1	1	1	1	1	1	1	1	1	1	1	1	1	1	1	1	1	1	203
155	2	2	4	2	7	2	4	4	3	2	1	1	1	1	1	1	1	1	1	1	1	1	1	1	1	1	1	1	1	1	1	1	1	1	1	1	1	1	1	1	203
156	1	3	4	2	4	1	4	4	2	1	1	3	3	1	1	3	5	3	4	4	5	3	4	5	4	4	3	4	3	5	5	3	3	4	4	4	4	4	4	4	126
157	1	1	4	3	9	2	4	4	2	1	1	4	4	4	4	4	4	4	4	4	4	4	4	4	4	4	4	4	4	4	4	4	4	4	4	4	4	4	4	4	116
158	2	3	3	3	9	2	4	2	6	2	1	1	1	1	1	1	1	1	1	1	1	1	1	1	1	1	1	1	1	1	1	1	1	1	1	1	1	1	1	1	203
159	2	3	3	2	6	2	4	1	4	2	1	1	1	1	1	1	1	1	1	1	1	1	1	1	1	1	1	1	1	1	1	1	1	1	1	1	1	1	1	1	203
160	1	1	5	3	6	2	4	1	4	1	2	1	1	1	1	1	1	1	1	1	1	1	1	4	4	1	4	4	4	4	4	4	3	1	1	1	1	1	1	1	177
161	2	2	3	4	9	2	1	1	6	2	2	5	3	6	5	5	3	6	3	2	3	3	2	3	2	4	4	5	3	6	5	5	5	3	6	5	4	6	5	4	111
162	1	1	4	3	2	2	4	4	3	2	1	3	2	2	2	2	4	3	4	5	4	4	4	3	4	2	3	4	4	4	4	4	4	4	4	4	4	4	4	4	129
163	2	2	4	1	9	1	4	1	6	2	2	2	2	2	2	2	2	2	2	2	2	2	2	2	2	2	2	2	2	2	2	2	2	2	2	2	2	3	2	2	173
164	2	1	4	3	9	1	1	1	4	2	1	4	4	4	4	4	4	4	4	4	2	4	1	3	3	3	3	3	2	3	3	3	3	3	3	3	3	3	3	3	139
165	2	3	3	3	9	3	4	1	6	2	2	1	1	1	2	1	1	3	4	1	1	1	1	2	2	2	3	2	2	3	2	2	1	1	3	2	2	2	3	4	176
166	1	4	4	2	9	2	4	4	1	1	2	1	1	1	2	2	2	2	2	3	1	1	1	1	1	1	1	1	1	1	1	1	1	1	1	3	3	3	3	1	188
167	1	2	4	2	9	3	4	2	6	1	1	1	1	2	3	2	2	2	3	3	3	3	3	2	4	3	3	2	3	3	3	3	3	4	2	3	3	3	3	3	154
168	2	2	4	1	4	3	4	3	6	2	2	1	1	1	2	2	5	4	6	2	1	2	1	3	2	3	3	4	3	3	3	3	4	4	4	6	2	3	3	3	148
169	1	1	4	3	4	2	4	4	6	1	1	2	2	2	2	3	2	2	2	2	2	2	2	2	2	2	2	2	2	2	2	2	2	2	2	2	2	2	2	2	173
170	2	4	2	3	9	3	4	1	6	2	2	1	1	1	1	1	1	1	1	1	1	1	1	1	1	1	1	1	1	1	1	1	1	1	1	1	1	1	1	1	203
171	2	3	4	2	4	3	4	2	6	2	1	3	4	4	4	3	3	4	5	3	3	3	3	3	6	3	4	5	3	3	3	2	3	4	4	4	3	4	5	5	126
172	1	1	4	3	9	2	4	4	1	2	1	1	1	1	1	1	1	1	1	3	1	3	3	4	1	1	3	3	3	3	3	2	3	3	3	3	2	3	3	3	168
173	1	2	3	3	9	2	4	4	1	1	2	1	1	1	1	1	1	1	2	1	1	1	1	1	1	1	1	1	1	1	1	1	1	1	1	1	1	1	1	1	202
174	2	3	4	2	9	3	4	2	5	2	1	1	1	1	1	1	1	1	1	1	1	1	1	1	1	1	1	1	1	1	1	1	1	1	1	1	1	1	1	1	203
175	2	2	4	2	9	3	4	1	3	2	1	1	1	1	1	1	1	1	1	1	1	1	1	1	1	1	1	1	1	1	1	1	1	1	1	1	1	1	1	1	203
176	1	1	4	2	4	2	4	4	1	2	1	1	1	1	1	1	4	4	5	1	1	1	1	4	1	3	1	1	1	1	1	1	1	1	1	1	1	1	1	1	188
177	1	4	4	3	1	3	4	2	2	1	1	1	1	3	2	2	3	2	3	1	1	2	2	3	2	1	2	3	1	2	3	2	2	2	2	2	3	2	2	2	173
178	1	3	4	2	9	3	4	1	6	2	2	1	1	1	1	1	2	1	1	1	1	2	1	1	1	1	2	5	1	7	1	2	2	1	2	2	1	2	2	1	184
179	1	3	4	2	9	3	4	2	6	2	2	1	1	1	1	1	1	1	1	1	1	1	1	1	1	2	1	6	1	1	1	1	1	1	1	1	1	1	1	1	197
180	2	2	4	2	1	2	4	2	5	1	2	2	2	2	2	2	3	7	4	4	2	3	1	2	1	2	4	2	2	3	2	3	2	3	3	3	3	2	4	2	155
181	1	3	4	3	9	3	4	1	4	2	1	1	1	1	1	1	3	3	4	3	3	4	3	3	3	2	3	3	3	3	3	2	3	3	3	4	2	1	3	4	156
182	2	4	3	3	9	1	4	4	6	2	2	1	1	1	1	1	1	1	1	1	1	1	1	1	1	1	1	1	1	1	1	1	1	1	6	1	1	1	1	1	198
183	2	3	4	3	9	3	3	1	6	2	2	4	4	4	4	4	4	4	4	4	4	4	4	4	4	4	5	3	3	3	3	3	3	1	4	3	4	3	3	3	128
184	1	1	4	3	9	1	4	4	6	2	1	6	5	7	6	4	2	5	2	1	7	6	3	7	7	2	3	3	3	3	3	3	3	4	4	3	4	5	3	3	115
185	2	3	4	3	9	2	4	1	6	2	2	1	1	1	2	1	1	1	3	1	1	1	1	1	1	1	1	1	1	1	1	1	1	2	3	1	1	1	2	1	196
186	1	1	4	2	3	3	3	4	2	2	1	1	2	2	2	2	2	2	2	2	2	2	2	2	2	2	2	2	2	2	2	2	2	2	2	2	2	2	2	2	175
187	2	1	3	1	9	2	4	1	6	2	2	1	1	1	1	3	3	3	3	3	3	3	3	5	2	3	2	3	3	3	3	3	3	3	3	3	3	3	3	3	153
188	2	3	4	2	9	3	4	2	6	1	2	1	1	1	1	1	4	3	3	3	2	1	1	1	1	3	2	2	2	2	2	2	1	2	2	2	2	2	2	2	178
189	2	1	3	4	5	3	3	1	6	2	2	4	4	4	4	4	4	4	4	4	4	4	4	4	4	4	4	4	4	4	4	4	4	4	4	4	4	4	4	4	116
190	1	3	3	1	6	1	4	3	1	2	2	1	1	2	2	2	2	2	3	1	1	2	1	2	1	2	4	3	3	3	2	1	2	1	4	3	3	3	4	3	168
191	2	2	4	2	9	2	3	3	3	1	1	1	1	1	1	1	1	1	1	1	1	1	1	1	1	1	1	1	1	1	1	1	1	2	7	1	1	1	1	1	196
192	1	3	5	1	9	1	4	4	6	2	2	1	1	1	1	2	3	4	4	4	5	4	3	5	3	3	4	5	5	7	7	7	7	7	3	5	4	4	7	4	112
193	1	2	5	2	1	1	2	4	3	2	1	1	1	1	1	7	7	7	1	4	4	4	6	1	6	1	6	1	6	1	5	1	6	1	5	6	1	4	6	3	128
194	1	2	5	3	9	1	4	1	5	1	1	3	3	3	3	3	3	3	3	2	2	3	2	2	1	2	1	2	2	2	2	2	2	2	3	3	2	2	4	2	163
195	2	1	4	3	9	1	2	1	6	2	2	1	1	1	1	1	1	1	1	1	1	1	1	1	1	1	1	1	7	7	1	1	1	1	1	1	1	1	1	1	191
196	1	2	5	3	1	3	4	2	2	1	2	3	2	3	3	2	2	4	3	2	3	2	1	3	2	1	1	1	2	3	3	3	3	2	2	3	3	3	4	3	160
197	1	3	5	4	3	1	3	1	3	2	2	1	1	1	3	2	2	2	2	2	2	2	2	2	3	2	2	2	2	2	2	2	2	2	2	1	1	1	1	1	180
198	2	3	4	2	9	3	4	1	2	2	2	1	1	1	1	1	1	1	1	1	1	1	1	1	7	7	7	7	7	7	7	7	7	7	1	1	1	1	7	1	137
199	2	3	4	4	9	3	4	1	6	2	1	1	1	1	1	1	1	1	1	1	1	1	1	1	1	1	1	1	1	1	1	1	1	1	1	1	1	1	1	1	203
200	1	4	4	2	9	3	4	1	6	2	2	1	1	1	3	2	3	1	2	2	2	2	1	1	1	1	2	2	1	1	1	1	1	2	1	2	2	1	1	1	189
201	2	4	3	3	9	3	4	4	6	2	2	1	2	3	2	2	2	2	2	2	3	2	1	2	2	1	1	2	2	2	2	2	1	2	2	3	2	2	3	2	175
202	1	2	4	1	3	3	4	4	2	2	1	1	1	1	1	2	2	1	2	3	1	1	1	2	1	2	1	1	1	1	1	1	1	2	1	2	1	1	1	1	194
203	2	2	3	2	9	3	2	1	4	2	2	2	2	2	2	2	2	2	3	3	1	1	1	2	2	2	2	2	2	2	2	2	2	3	2	2	3	3	3	3	170
204	1	2	3	2	9	3	4	4	2	2	2	3	3	3	3	3	5	5	5	2	2	3	2	5	2	3	4	4	4	4	4	4	3	4	2	4	4	4	4	4	130
205	2	3	4	2	6	2	4	2	6	2	2	7	7	7	4	4	4	4	4	4	1	4	1	4	4	4	4	4	4	4	4	4	4	4	4	4	4	4	7	4	110
206	1	3	4	3	6	3	2	1	4	2	1	1	3	1	4	4	5	3	4	5	2	2	1	2	3	2	2	4	4	4	3	3	2	4	2	3	2	3	4	2	148
207	1	4	4	3	6	3	4	3	1	2	1	3	1	2	2	1	2	1	3	2	2	3	1	1	1	2	2	3	3	3	3	3	3	3	3	3	3	4	3	3	163
208	2	2	4	3	9	3	3	1	6	2	1	4	4	4	4	4	4	4	4	4	4	4	4	4	4	4	4	4	4	4	4	4	4	4	4	4	4	4	4	4	116
209	2	3	2	3	9	1	4	1	6	2	2	1	1	1	1	1	1	1	1	1	1	1	1	1	1	1	1	1	1	1	1	1	1	1	1	1	1	7	1	1	197
210	2	4	3	4	6	1	4	2	1	1	1	1	1	1	1	1	1	1	1	1	1	1	1	1	1	1	1	1	1	1	1	1	1	1	1	1	1	1	1	1	203
211	2	4	3	2	4	1	3	1	4	2	2	1	1	1	1	1	1	1	1	1	1	1	1	1	1	1	1	1	1	1	1	1	1	1	1	1	1	1	1	1	203
212	1	4	4	2	1	3	4	2	1	1	1	1	1	1	1	1	1	1	1	1	1	1	1	1	1	1	2	2	2	2	2	1	1	1	1	2	2	2	2	2	193
213	2	4	3	3	9	2	2	1	6	2	2	1	1	1	1	1	1	1	1	1	1	1	1	1	1	1	1	1	1	1	1	1	1	1	1	1	1	1	7	1	197
214	1	4	3	3	2	2	4	1	4	2	2	1	1	1	1	1	1	1	1	1	1	1	1	1	1	1	1	1	1	1	1	1	1	1	1	1	1	1	1	1	203
215	1	3	3	3	6	1	4	1	4	2	2	1	1	1	1	1	1	1	1	1	1	1	1	1	1	1	1	1	1	1	1	1	1	1	1	1	1	1	1	1	203
216	2	3	3	4	1	2	4	1	1	1	1	1	1	1	1	1	3	1	3	1	1	2	1	2	1	1	1	1	1	1	1	1	1	2	3	3	1	1	3	1	190
217	2	1	2	2	9	1	2	1	6	2	1	1	3	1	1	1	3	1	1	1	1	1	1	1	1	1	1	1	1	1	1	1	1	1	1	1	1	1	1	1	199
218	2	1	4	1	9	3	4	2	3	1	1	1	1	1	1	1	1	1	1	1	1	1	1	1	1	1	1	1	1	1	1	1	1	1	1	1	1	1	1	1	203
219	2	4	4	2	6	2	4	4	2	2	2	1	1	1	3	3	3	3	3	3	3	3	1	3	2	3	3	3	3	3	3	3	3	3	3	2	2	3	4	4	154
220	2	4	3	4	9	3	4	1	2	2	2	2	2	1	3	3	4	4	3	3	3	3	4	4	4	3	4	4	4	4	4	4	4	4	4	4	4	4	4	4	130
221	1	4	1	3	9	2	3	1	1	1	1	1	1	1	1	1	1	1	7	7	7	7	7	7	7	7	1	1	1	1	1	1	1	1	7	1	7	7	4	4	131
222	2	3	3	1	9	2	4	4	2	1	1	1	1	1	1	1	1	1	1	1	1	1	1	1	1	1	1	1	1	1	1	1	1	1	1	7	1	7	7	7	179
223	2	4	4	3	9	3	4	4	1	2	2	1	1	1	1	1	1	1	1	1	1	1	1	1	1	1	1	1	1	1	1	1	1	1	1	1	1	1	1	1	203
224	1	4	3	2	1	3	4	3	3	1	1	1	1	1	1	1	1	1	1	3	1	2	1	3	2	2	2	2	2	1	1	1	1	1	4	1	1	1	3	2	187
225	2	1	4	1	9	3	3	1	6	2	2	2	3	3	3	3	3	3	3	3	3	3	3	3	3	3	3	3	3	3	3	3	3	3	3	3	2	2	2	2	150
226	1	3	4	3	9	2	4	1	6	2	2	1	1	1	4	2	4	1	2	2	2	2	2	4	2	2	2	2	3	3	2	3	2	2	3	3	2	2	2	2	167
227	1	3	3	3	1	3	4	1	6	2	2	4	7	1	7	4	5	3	5	6	2	2	2	4	3	5	2	2	2	3	4	4	5	2	3	3	3	5	2	3	129
228	1	4	5	2	1	3	4	4	1	1	1	1	1	2	1	1	1	1	1	1	1	1	1	1	1	1	1	1	1	1	1	1	1	1	1	1	1	1	1	1	202
229	1	4	4	3	9	3	4	1	6	2	1	1	1	1	1	2	2	2	1	2	2	2	2	2	2	1	2	2	2	2	2	1	1	1	1	1	1	1	1	1	189
230	2	1	2	1	9	2	4	2	6	2	1	1	1	1	1	1	2	1	3	1	1	1	1	2	1	2	2	2	3	2	1	1	2	4	1	2	2	2	3	3	182
231	2	5	3	2	2	3	4	1	1	2	1	1	1	1	1	1	1	1	1	1	1	1	1	1	1	1	1	1	1	1	1	1	1	1	1	1	1	1	1	1	203
232	2	3	4	1	9	3	4	4	6	2	2	1	2	1	2	2	3	3	4	3	3	3	3	3	3	3	3	3	3	3	3	3	3	3	3	3	3	3	3	3	151
233	1	3	4	3	9	3	4	1	6	2	2	1	1	1	1	1	1	1	1	1	1	1	1	1	1	1	1	1	1	1	1	1	1	1	1	1	1	1	1	1	203
234	1	3	3	1	6	2	4	3	1	2	2	3	3	2	1	1	1	1	2	1	1	1	1	1	1	2	3	3	3	3	2	2	2	1	3	3	3	2	3	3	174
235	2	5	3	3	9	3	4	4	6	2	1	1	1	1	1	2	2	2	3	2	1	2	1	1	1	1	1	1	2	2	2	2	2	2	2	2	2	2	2	2	184
236	2	2	4	3	9	3	4	2	6	1	1	1	1	1	1	1	1	1	1	1	1	1	1	1	1	1	1	1	1	1	1	1	1	1	1	1	1	1	1	1	203
237	2	3	4	2	9	2	4	1	6	2	2	3	3	2	2	3	3	2	2	3	2	3	3	3	3	3	3	3	3	3	3	3	3	3	3	3	3	3	3	3	150
238	2	3	4	4	9	3	4	2	6	1	1	1	1	1	3	2	6	2	4	4	1	1	1	3	1	1	2	2	1	2	1	1	1	1	1	1	1	1	1	1	183
239	2	2	4	2	9	2	4	4	3	1	1	2	3	3	3	3	3	2	2	2	3	3	3	3	3	3	3	3	3	3	3	3	3	3	3	3	3	3	3	3	149
240	1	3	4	2	6	3	4	4	2	2	1	1	1	1	4	3	2	2	3	2	1	1	1	2	2	2	2	2	1	2	2	2	1	2	1	1	1	2	2	1	182
241	1	3	4	3	5	3	2	1	3	2	2	2	2	3	1	1	2	2	2	2	2	2	1	2	2	2	2	2	2	2	2	2	2	3	1	1	1	1	1	1	181
242	2	2	5	3	3	3	2	1	1	2	1	2	3	3	3	2	3	2	3	3	3	2	3	3	3	2	3	2	3	3	2	2	2	2	2	4	3	2	3	3	156
243	2	3	4	3	6	3	4	1	2	2	2	1	1	1	1	1	1	1	1	1	1	1	1	1	1	1	1	1	1	1	1	1	1	1	1	1	1	1	1	1	203
244	2	3	4	3	9	3	4	1	6	2	2	2	2	2	2	1	1	1	1	1	1	1	1	1	1	1	2	2	2	2	2	2	2	2	2	2	2	2	2	2	185
245	1	1	4	3	9	3	4	2	4	1	1	1	1	1	1	1	1	1	1	1	1	1	1	1	1	1	1	1	1	1	1	1	1	1	1	1	1	1	1	1	203
246	2	1	4	2	9	4	4	4	5	2	1	1	1	2	1	1	2	2	3	2	2	2	2	2	2	2	2	2	2	2	2	2	2	2	2	2	2	2	2	2	177
247	2	3	4	2	9	3	4	2	6	1	1	1	1	1	1	1	1	1	1	1	1	1	1	1	1	1	1	1	1	1	1	1	2	1	2	2	2	2	1	2	197
248	2	4	4	2	9	3	4	2	1	1	1	2	2	2	3	3	3	3	3	2	2	3	2	3	3	3	3	3	3	3	3	3	3	3	3	3	2	3	4	3	151
249	1	1	4	3	9	3	4	4	5	1	1	2	2	2	2	3	3	3	3	2	1	1	1	2	1	1	1	1	1	1	1	1	1	1	1	1	4	4	3	3	179
250	1	1	4	3	9	3	4	3	5	2	2	2	2	3	3	3	2	3	3	3	3	3	3	3	3	3	3	3	3	3	3	3	3	3	3	3	3	3	3	3	148
251	1	2	5	3	1	3	4	4	2	1	1	1	1	1	1	1	1	1	1	1	1	1	1	1	2	1	1	1	1	1	1	1	1	1	2	2	2	2	3	2	195
252	1	1	5	2	1	3	4	4	2	2	1	1	1	1	1	1	2	5	4	3	3	1	2	2	3	2	2	2	2	2	2	2	2	2	4	3	2	2	4	2	167
253	2	4	4	3	9	3	3	3	4	1	1	1	1	1	1	1	1	1	1	1	1	1	1	1	1	1	1	1	1	1	1	1	1	1	1	1	1	1	1	1	203
254	2	2	5	2	9	3	3	4	2	2	2	3	3	3	3	3	2	3	2	3	3	2	2	2	2	2	3	3	3	3	3	3	4	4	4	4	4	3	3	3	147
255	1	2	4	2	1	3	4	4	1	2	1	3	3	3	3	3	4	6	5	5	5	5	2	5	6	3	4	4	4	4	4	4	4	4	4	4	4	4	4	4	115
256	1	2	4	3	1	3	4	4	2	2	1	1	1	1	1	1	1	1	1	1	1	1	1	1	1	1	1	1	1	1	1	1	1	1	1	1	1	1	1	1	203
257	2	3	4	2	1	3	4	4	2	1	1	2	2	2	1	1	1	1	1	1	2	1	1	2	1	1	1	1	1	1	1	2	1	1	1	1	1	1	1	1	197
258	1	2	4	2	1	3	4	4	2	2	1	1	2	2	2	1	3	3	3	1	2	2	2	2	2	2	2	2	2	2	2	2	2	2	2	2	2	2	2	2	174
259	2	4	4	4	9	3	4	4	1	2	2	1	1	1	1	1	1	1	1	1	1	1	1	1	1	1	1	2	1	1	1	1	1	1	1	1	1	1	1	1	202
260	1	1	4	1	1	3	4	4	2	2	1	1	1	5	1	3	5	6	6	3	2	5	2	4	6	3	5	5	5	5	5	4	4	4	4	7	7	7	7	5	105
261	1	2	4	2	1	1	4	4	2	1	1	2	2	2	2	2	2	4	2	2	2	2	2	3	2	2	2	2	2	2	1	2	2	1	3	3	3	3	3	3	167
262	1	2	5	3	1	3	4	4	2	2	1	1	1	1	2	2	2	2	3	3	2	2	2	3	3	3	3	2	2	2	2	2	3	2	3	2	3	3	3	3	165
263	2	3	4	3	4	1	4	1	6	2	2	1	1	1	1	1	1	1	1	1	1	1	1	1	1	1	1	1	1	1	1	1	1	1	1	1	1	1	1	1	203
264	1	3	5	2	9	3	4	1	1	1	1	1	1	1	1	1	1	1	1	1	2	2	3	4	4	4	3	3	2	2	2	3	3	3	3	3	3	3	3	3	165
265	1	2	5	2	9	3	4	4	2	1	1	1	1	1	1	1	1	1	1	1	1	1	1	1	1	1	1	1	1	1	1	1	1	1	1	1	1	1	1	1	203
266	1	2	5	1	1	2	4	4	2	1	1	2	2	3	3	2	2	2	2	2	2	3	3	2	2	3	3	2	2	2	2	2	3	3	2	2	2	3	2	2	165
267	2	2	4	1	4	3	4	1	1	2	2	1	1	1	1	1	1	1	1	1	1	1	1	1	1	1	1	1	1	1	1	1	1	1	1	1	1	1	1	1	203
268	1	2	5	3	9	3	3	1	1	2	2	1	1	1	1	1	3	1	1	2	2	1	1	3	2	2	3	3	3	2	3	3	3	3	3	3	3	3	3	3	168
269	1	2	5	1	1	3	4	4	2	1	1	2	2	3	3	3	2	3	3	3	3	3	3	3	3	3	2	2	2	2	2	2	4	3	3	3	3	3	4	3	152
270	1	2	4	1	5	1	3	1	2	2	2	1	1	1	1	3	3	5	3	4	4	4	4	4	6	4	5	5	5	5	4	4	4	5	4	5	5	5	5	5	118
271	1	2	4	2	1	3	4	4	2	2	1	2	2	3	1	2	4	4	5	4	4	4	3	3	2	2	3	3	2	3	3	2	3	2	2	3	2	3	2	3	151
272	1	1	4	3	9	3	4	4	2	2	1	1	1	1	1	1	1	1	1	1	1	2	1	2	2	1	2	1	1	1	1	1	1	1	4	4	2	1	7	6	181
273	2	2	5	3	3	3	4	4	2	2	2	1	1	1	1	1	3	2	3	2	1	1	1	1	1	1	1	2	1	1	2	1	1	2	2	1	2	1	2	2	190
274	2	1	5	3	8	3	2	2	1	1	2	3	2	2	2	1	2	1	1	2	3	2	1	2	3	1	2	1	2	1	1	2	2	2	1	1	2	3	1	3	180
275	1	1	4	3	9	3	4	4	2	1	2	1	1	1	1	1	2	2	2	2	2	2	1	2	2	2	1	2	2	2	2	2	2	1	4	4	4	4	7	7	164
276	2	1	5	1	6	1	4	2	1	1	1	2	2	3	2	2	2	2	3	3	3	3	3	2	3	3	3	3	3	3	3	3	3	3	2	3	3	3	3	3	153
277	2	2	4	2	1	3	4	4	2	2	1	1	1	1	1	1	3	4	4	4	4	4	1	4	5	1	1	1	1	2	4	2	1	1	1	4	4	4	4	4	159
278	1	2	5	2	1	3	4	4	2	2	1	2	1	2	2	1	3	3	3	3	2	4	3	3	3	2	3	3	2	2	2	2	2	3	3	5	4	3	2	2	157
279	2	1	5	2	9	3	4	4	1	2	1	2	3	2	3	2	3	3	3	2	2	2	3	2	2	2	2	2	2	3	3	3	3	3	4	3	3	2	3	2	158
280	1	2	4	3	1	3	4	4	1	1	1	2	2	1	2	1	3	4	2	3	3	2	2	3	3	3	2	3	2	3	2	2	3	2	5	2	3	2	3	2	160
281	2	1	5	3	9	3	4	4	2	2	1	3	3	4	3	3	2	3	3	3	2	2	2	2	1	2	2	2	2	2	2	2	2	3	3	3	3	3	4	3	158
282	2	1	5	3	9	3	4	4	1	2	1	3	2	4	4	3	3	4	4	2	3	3	2	3	4	4	3	3	3	3	3	3	3	3	2	2	2	2	2	2	148
283	1	2	5	3	1	3	4	4	2	1	1	3	2	2	3	3	2	3	3	2	2	3	2	2	4	3	3	3	1	1	2	1	3	3	4	3	2	2	2	3	160
284	1	2	5	3	1	3	4	3	2	2	2	2	1	1	2	1	2	2	2	2	2	2	2	2	2	2	2	2	2	2	2	2	2	3	6	2	2	2	2	2	172
285	1	1	5	3	4	3	4	1	1	2	2	3	3	4	3	2	2	2	2	3	2	3	1	2	1	2	2	2	2	2	3	3	1	2	2	2	2	2	3	2	167
286	2	2	4	1	1	3	4	4	2	1	2	1	1	1	1	1	1	3	4	1	2	4	1	2	3	1	2	2	1	2	3	1	2	2	1	2	2	2	2	2	179
287	2	2	4	1	2	3	4	1	4	2	2	1	1	1	1	1	1	1	1	1	1	1	1	1	1	1	1	1	1	1	1	1	1	1	1	1	1	1	1	1	203
288	2	2	5	2	9	3	4	4	6	2	1	2	3	3	3	3	2	4	3	2	4	2	2	2	3	3	3	3	3	3	3	3	4	4	5	4	4	4	4	4	140
289	2	2	5	2	3	3	4	1	6	2	2	4	4	3	2	3	4	4	4	4	5	4	4	4	5	4	4	4	4	5	6	5	3	5	4	5	4	4	4	4	113
290	1	1	5	2	9	3	4	4	6	2	2	1	1	3	2	1	3	4	4	2	3	3	3	4	2	2	2	2	2	2	2	2	4	3	3	3	3	3	3	3	157
291	1	2	5	2	9	3	3	4	2	2	1	3	3	3	3	3	4	3	3	3	4	3	3	4	3	4	4	4	4	4	4	4	3	3	3	3	3	4	3	3	134
292	2	2	5	2	9	3	4	4	1	2	1	2	5	2	2	2	4	5	5	2	5	5	3	4	5	5	5	5	5	5	5	4	4	3	4	4	4	4	4	4	116
293	2	1	5	4	9	3	1	1	6	2	2	3	4	3	3	3	3	3	3	3	3	3	3	3	3	3	3	3	3	3	3	3	3	3	3	3	3	3	3	3	144
294	2	1	4	2	1	3	4	4	2	2	1	3	2	3	5	4	5	3	4	4	4	4	4	2	4	2	2	3	4	5	5	4	4	5	4	4	4	4	4	4	123
295	1	2	5	4	4	3	1	1	4	2	2	1	1	2	2	1	2	2	2	2	3	4	2	2	2	3	3	3	3	3	3	3	3	3	1	3	3	4	4	4	158
296	2	1	5	2	8	3	3	1	3	1	2	3	3	4	3	4	4	4	4	4	4	4	4	4	4	4	4	4	4	4	4	4	4	4	4	4	3	3	4	4	121
297	1	1	5	3	9	3	4	4	1	2	1	2	2	2	3	3	3	3	3	3	5	4	4	5	3	3	3	5	5	5	3	5	3	5	3	4	5	5	5	4	124
298	1	2	4	3	9	3	4	1	6	2	2	1	1	1	1	1	2	2	2	2	2	3	2	3	3	3	4	4	4	4	4	4	4	4	4	3	3	3	3	3	152
299	1	2	5	3	9	3	4	4	1	2	2	1	1	2	2	2	2	3	3	4	3	4	1	2	4	2	3	2	2	2	2	2	2	2	2	2	2	2	2	2	167
300	1	2	4	1	1	3	4	4	2	2	1	3	3	4	6	6	7	7	7	5	5	7	4	6	6	4	5	7	6	6	5	5	7	7	2	6	6	6	6	6	72
301	1	5	3	4	6	3	4	4	1	2	1	2	1	1	1	1	1	1	1	1	1	1	1	1	1	1	1	1	1	1	1	1	1	1	2	1	1	1	2	2	199
302	1	3	4	2	9	3	4	1	4	2	2	5	4	3	4	5	3	3	6	3	6	4	5	4	3	6	3	5	4	4	3	5	3	4	6	3	6	5	5	5	107
303	2	4	4	2	9	3	4	4	1	1	2	1	1	1	1	1	1	1	2	1	1	1	1	1	1	1	1	1	2	2	1	1	1	1	1	3	2	2	2	2	194
304	1	2	4	1	1	3	4	4	1	2	1	1	1	7	7	1	1	7	7	1	1	1	1	1	1	1	1	1	1	7	7	1	1	7	1	7	1	7	1	1	149
305	2	2	5	3	9	3	1	1	6	2	2	4	4	4	4	4	5	5	4	4	4	4	4	4	4	4	4	4	4	4	4	4	4	4	4	4	4	4	4	4	114
